# Supplementary material for: Physico-chemical properties of manufactured nanomaterials - Characterisation and relevant methods. An outlook based on the OECD Testing Programme
Source: Regul Toxicol Pharmacol. 2018 Feb;92:8–28. doi: 10.1016/j.yrtph.2017.10.019 (PMC5817049; doi:10.1016/j.yrtph.2017.10.019)
Supplement: Online data [file mmc2.zip]

Archive with 11 entries (11 files):
- coi_disclosure-AM.pdf
- coi_disclosure-DG.pdf
- coi_disclosure-EB.pdf
- coi_disclosure-HR.pdf
- coi_disclosure-JRS.pdf
- coi_disclosure-KM.pdf
- coi_disclosure-KR.pdf
- coi_disclosure-MG.pdf
- coi_disclosure-MoG.pdf
- coi_disclosure-MV.pdf
- coi_disclosure-PK.pdf
